# Supplementary material for: Cellular Mechanisms Underlying Endothelial and Histopathological Alterations Induced by Cerebral Angiography
Source: J Clin Med. 2026 Jan 25;15(3):974. doi: 10.3390/jcm15030974 (PMC12898351; doi:10.3390/jcm15030974)
Supplement: Supplementary file 1 [file jcm-15-00974-s001.zip]

Archive with 4 entries (2 files):
- jcm-4077656-supplementary/
- jcm-4077656-supplementary/jcm-4077656/
- jcm-4077656-supplementary/jcm-4077656/jcm-4077656-PRISMA_2020_checklist .pdf
- jcm-4077656-supplementary/jcm-4077656/PRISMA_2020_flow_diagram_new_SRs_v1.pdf
